# Supplementary material for: Novel Freshwater Ascomycetes from Spain
Source: J Fungi (Basel). 2022 Aug 14;8(8):849. doi: 10.3390/jof8080849 (PMC9410038; doi:10.3390/jof8080849)
Supplement: Supplementary file 1 [file jof-08-00849-s001.zip]

Archive with 1 entries (1 files):
- jof-1826828-supplementary.pdf
